# Supplementary material for: Choline Fatty Acid Ionic Liquids Enhance Growth, Nitrogen Metabolism, and Grain Guality in Maize (Zea mays L.)
Source: Molecules. 2026 Jun 7;31(12):1998. doi: 10.3390/molecules31121998 (PMC13305747; doi:10.3390/molecules31121998)
Supplement: Supplementary file 1 [file molecules-31-01998-s001.zip]

Archive with 1 entries (1 files):
- molecules-4322531-supplementary.pdf
